# Supplementary material for: Impact of Hemp Flour on the Nutritional, Sensory and Functional Characteristics of Wheat and Whole Wheat Muffins
Source: Foods. 2025 Oct 21;14(20):3578. doi: 10.3390/foods14203578 (PMC12562866; doi:10.3390/foods14203578)
Supplement: Supplementary file 1 [file foods-14-03578-s001.zip]

Archive with 1 entries (1 files):
- foods-3921040-supplementary.pdf
